# Supplementary material for: Single‐Step Genome‐Wide Association Study of Factors for Evaluated and Linearly Scored Traits in Swedish Warmblood Horses
Source: J Anim Breed Genet. 2025 Jan 4;142(5):499–512. doi: 10.1111/jbg.12923 (PMC12340361; doi:10.1111/jbg.12923)
Supplement: Supplementary file 3 — Table S2. [file JBG-142-499-s001.xlsx]

## Sheet: Supplementary Table 2
Supplementary Table 2. Significant SNP(s) for factors for evaluated (E.) and linearly scored (L.) traits, and annotated protein coding genes in ±500kb windows of the SNP.
Trait/Factor	SNP name	Variant number	CHR	Position(bp)	Location in gene	Protein coding gene(s) within ±500kb of top SNP(s)	FDR	Unadjusted P-value	Adjusted P-value (for lambda values >1)	SNP effect (minor allele)	Minor allele	MAF	Ref. allele	Var. allele
E.size	AX-104376260	rs1142422672	3	107,641,233	3'UTR (DCAF16); 5'UTR (FAM184B)	LCORL, NCAPG, DCAF16, FAM184B, MED28, LAP3, CLRN2, QDPR	0.0174666	4.56015e-08	_	0.000261091	G	0.4342	A	G
	AX-103658351	rs394972354	3	107,643,810	intronic (FAM184B)	LCORL, NCAPG, DCAF16, FAM184B, MED28, LAP3, CLRN2, QDPR	0.0174666	8.10691e-08	_	-0.000261954	A	0.4908	A	G
L.height	AX-104376260	rs1142422672	3	107,641,233	3'UTR (DCAF16); 5'UTR (FAM184B)	LCORL, NCAPG, DCAF16, FAM184B, MED28, LAP3, CLRN2, QDPR	0.00983125	1.13342e-07	_	-0.000178718	G	0.4342	A	G
L.type	AX-104407334	rs396793446	3	106,606,527	lncRNA ENSECAG00000033069	-	0.00160085	1.27191e-07	_	0.000130647	G	0.4908	G	A
	AX-104560951	rs1137363784	3	106,976,830	intergenic	LCORL	1.20526e-05	5.91781e-10	_	-0.000153247	T	0.46	G	T
	AX-103698479	rs1137208257	3	106,980,003	intergenic	LCORL	2.13197e-09	4.27587e-14	_	0.00017645	T	0.385	G	T
	AX-103259911	rs68601308	3	106,990,212	intergenic	LCORL	9.59681e-10	1.61803e-14	_	0.000180406	G	0.3813	A	G
	AX-103036686	rs1146182966	3	107,115,309	intergenic	LCORL, NCAPG	3.40372e-11	2.66514e-16	_	0.000192671	T	0.4461	C	T
	AX-103002941	rs397329755	3	107,116,951	intergenic	LCORL, NCAPG	0.000114858	6.21277e-09	_	-0.000134443	A	0.405	A	G
	AX-104415443	rs1142560600	3	107,117,581	intergenic	LCORL, NCAPG	0.000716087	4.44061e-08	_	-0.000125159	T	0.3669	T	C
	AX-103214536	rs1139248826	3	107,129,513	intergenic	LCORL, NCAPG, DCAF16	1.22371e-08	3.61146e-13	_	-0.00017151	A	0.4947	A	G
	AX-104842320	rs1142585060	3	107,132,413	intergenic	LCORL, NCAPG, DCAF16	5.79058e-06	2.32939e-10	_	-0.000149763	G	0.4114	A	G
	AX-103417025	rs1144700872	3	107,141,979	intergenic	LCORL, NCAPG, DCAF16	4.85525e-07	1.53939e-11	_	-0.000161014	T	0.438	G	T
	AX-103943288	rs1145469782	3	107,179,217	intergenic	LCORL, NCAPG, DCAF16, FAM184B	1.01456e-05	4.67995e-10	_	-0.000145797	C	0.4447	C	T
	AX-104639947	rs68601376	3	107,190,377	intergenic	LCORL, NCAPG, DCAF16, FAM184B	1.34434e-05	7.00268e-10	_	-0.000143277	G	0.4447	G	A,T
	AX-104192000	rs395595631	3	107,213,674	intronic lncRNA (ENSECA00000052525)	LCORL, NCAPG, DCAF16, FAM184B	0.00137269	9.66151e-08	_	-0.000123803	C	0.3826	C	T
	AX-103358662	rs395965848	3	107,272,714	intronic lncRNA (ENSECA00000052525)	LCORL, NCAPG, DCAF16, FAM184B	8.52623e-09	2.24627e-13	_	-0.000176443	A	0.4513	G	A
	AX-103085716	rs397301745	3	107,304,457	intronic lncRNA (ENSECA00000052525)	LCORL, NCAPG, DCAF16, FAM184B	0.00024221	1.3732e-08	_	-0.000130044	A	0.3197	C	A
	AX-103666681	rs68603064	3	107,374,136	intronic lncRNA (ENSECA00000052525)	LCORL, NCAPG, DCAF16, FAM184B, MED28, LAP3, CLRN2, QDPR	3.40372e-11	3.56362e-16	_	0.000190655	C	0.4461	T	C
	AX-102966003	rs1137950081	3	107,456,470	intronic (LCORL)	LCORL, NCAPG, DCAF16, FAM184B, MED28, LAP3, CLRN2, QDPR	3.40372e-11	3.56362e-16	_	0.000190655	A	0.4461	G	A
	AX-103096129	rs1145009604	3	107,496,015	intronic (LCORL)	LCORL, NCAPG, DCAF16, FAM184B, MED28, LAP3, CLRN2, QDPR	0.0016001	1.17114e-07	_	-0.000118627	G	0.3566	G	A
	AX-103175342	rs1148745410	3	107,528,272	intronic (LCORL)	LCORL, NCAPG, DCAF16, FAM184B, MED28, LAP3, CLRN2, QDPR	8.52623e-09	2.12097e-13	_	0.00016246	A	0.4226	C	A
	AX-104376260	rs1142422672	3	107,641,233	3'UTR (DCAF16); 5'UTR (FAM184B)	LCORL, NCAPG, DCAF16, FAM184B, MED28, LAP3, CLRN2, QDPR	6.85432e-10	9.29143e-15	_	0.000183127	G	0.4342	A	G
	AX-103658351	rs394972354	3	107,643,810	intronic (FAM184B)	LCORL, NCAPG, DCAF16, FAM184B, MED28, LAP3, CLRN2, QDPR	1.79462e-06	6.18155e-11	_	-0.000157718	A	0.4908	A	G
	AX-104435880	rs396155117	3	107,685,587	intronic (FAM184B)	LCORL, NCAPG, DCAF16, FAM184B, MED28, LAP3, CLRN2, QDPR	4.23365e-06	1.57757e-10	_	-0.000154047	T	0.4668	C	T
	AX-104870509	rs68534880	3	107,702,189	intronic (FAM184B)	LCORL, NCAPG, DCAF16, FAM184B, MED28, LAP3, CLRN2, QDPR	0.00102882	6.95976e-08	_	-0.00012089	A	0.422	A	G
	AX-104783182	rs396194465	3	107,852,187	3'UTR (CLRN2)	LCORL, NCAPG, DCAF16, FAM184B, MED28, LAP3, CLRN2, QDPR	0.000993358	6.43217e-08	_	-0.000124316	G	0.4462	G	A
	AX-105008533	rs1149759627	3	107,955,102	intergenic	LCORL, NCAPG, DCAF16, FAM184B, MED28, LAP3, CLRN2, QDPR, LDB2	0.000529356	3.13601e-08	_	0.000129399	A	0.4288	C	A
	AX-104722868	rs396558517	3	108,232,943	intergenic	MED28, LAP3, CLRN2, QDPR, LDB2	6.89329e-06	2.97973e-10	_	0.000138979	G	0.3452	A	G
L.length	AX-104176662	rs395317398	15	5,021,795	intergenic	TGFBRAP1, GPR45, MRPS9, POU3F3	0.127104	8.28859e-08	3.2591e-07	7.62836e-05	T	0.1276	C	T
E.conf	AX-105004994	rs395199035	26	30,188,501	intergenic	SOD1, SCAF4, HUNK, ENSECAG00000037230, MIS18A, MRAP, URB1, EVA1C, CFAP298, SYNJ1	0.292344	1.23571e-07	7.49606e-07	8.96617e-05	C	0.1772	T	C
L.neck	AX-103936375	rs1137360366	14	17,446,349	upstream (GABRB2)	GABRA1, GABRA6, GABRB2	0.277343	1.86661e-07	1.46986e-06	0.000117595	A	0.1623	G	A
	AX-103450830	rs1147804660	29	23,384,193	intronic (CAMK1D)	CCDC3, CAMK1D, CDC123, NUDT5, SEC61A2, DHTKD1, UPF2, PROSER2, ECHDC3, USP6NL	0.187439	5.07186e-08	4.80617e-07	-0.000130932	A	0.1895	G	A
	AX-104958036	rs69424010	29	23,400,348	intronic (CAMK1D)	CCDC3, CAMK1D, CDC123, NUDT5, SEC61A2, DHTKD1, UPF2, PROSER2, ECHDC3, USP6NL	0.277343	2.8814e-07	2.13342e-06	-0.000121447	T	0.1807	C	T
E.jump	AX-105015252	rs69145493	18	9,956,043	intronic (GLI2)	CLASP1, TFCP2L1, ENSECAG00000051759, GLI2	0.141076	9.55128e-12	3.61736e-07	0.000183325	T	0.2355	C	T
L.walk	AX-104203221	rs69082704	17	75,955,220	intergenic	NALF1, LIG4, ABHD13, TNFSF13B, MYO16	0.28846	2.73847e-07	2.21894e-06	-6.49378e-05	G	0.06316	A	G
	AX-105012856	rs69082706	17	75,955,247	intergenic	NALF1, LIG4, ABHD13, TNFSF13B, MYO16	0.28846	2.73847e-07	2.21894e-06	-6.49378e-05	T	0.06316	G	T
	AX-104667493	rs69302443	22	28,543,491	downstream lncRNA (ENSECAG00000048593)	RAB5IF, SLA2, NDRG3, SOGA1, TLDC2, SAMHD1, RBL1, MROH8, RPN2, GHRH, MANBAL, SRC, ENECAG00000052590, BLCAP, NNAT, CTNNBL1	0.28846	2.22174e-07	1.85671e-06	-0.000113055	C	0.2212	T	C
L.trot.hind	AX-103369307	rs396242872	15	3,871,175	intergenic	UXS1, ECRG4, NCK2, ENSECAG00000051693	0.227459	6.6875e-09	5.83232e-07	-0.000117032	G	0.3289	A	G
