# Supplementary material for: Single‐Step Genome‐Wide Association Study of Factors for Evaluated and Linearly Scored Traits in Swedish Warmblood Horses
Source: J Anim Breed Genet. 2025 Jan 4;142(5):499–512. doi: 10.1111/jbg.12923 (PMC12340361; doi:10.1111/jbg.12923)
Supplement: Supplementary file 4 — Table S3. [file JBG-142-499-s002.xls]

## Sheet: LSMEANS
	Supplementary Table 3. Least squares means with standard errors (SE) estimated for each factor with the fixed effects of sex and event, besides top SNP genotypea, in the model.
	Factor	ECA	SNP	Genotype	N	Estimate	SE	Pdiffb
	E.size	3	AX104376260	AA	114	-0.246	0.07692	a
				AG	202	0.1984	0.06086	b
				GG	64	0.4291	0.1044	b
	L.height	3	AX104376260	AA	113	0.3964	0.07657	a
				AG	202	-0.04876	0.06031	b
				GG	64	-0.4325	0.1034	c
	L.type	3	AX103036686	CC	109	-0.4769	0.06955	a
				CT	202	-0.05234	0.05322	b
				TT	68	0.5601	0.0896	c
	L.length	15	AX104176662	CC	290	-0.1737	0.06156	a
				CT	81	0.4826	0.1129	b
				TT	8	0.1987	0.3575	ab
	E.conf	26	AX105004994	CC	11	0.8526	0.2148	a
				TC	112	0.159	0.06913	b
				TT	255	-0.02156	0.04533	c
	L.neck	14	AX103936375	AA	9	0.7524	0.2926	a
				GA	105	0.261	0.0864	a
				GG	264	-0.1443	0.05671	b
	L.neck	29	AX103450830	AA	12	-0.4582	0.2572	a
				GA	120	-0.2797	0.08157	a
				GG	247	0.1457	0.05777	b
	E.jump	18	AX105015252	CC	223	-0.3327	0.09502	a		Supplementary Figure 2. Least squares means plotted for factor scores for the different genotypes of top SNP for each factor for a) L.type, b) L.neck (ECA14) and c) L.neck (ECA29), and d) E.jump. Significant differences (P<0.05) between genotypes are shown with different lowercase letters.
				CT	135	0.5611	0.1155	b
				TT	22	0.9357	0.2902	b
	L.walk	17	AX104203221	AA	332	0.2213	0.05741	a
				AG	46	-0.5752	0.1467	b
				GG	1	-0.6695	0.9924	ab
	L.walk	22	AX104667493	CC	22	-0.121	0.2203	ab
				TC	121	-0.1549	0.09485	b
				TT	229	0.2617	0.07123	a
	L.trot_hind	15	AX103369307	AA	169	0.3101	0.06813	a
				AG	172	0.03534	0.06625	b
				GG	38	-0.3688	0.1425	c
	a P-value from type 3 tests of fixed effects was less or equal to 0.0001 for the top SNP genotype for each factor.
	b Significant differences (P<0.05) between genotypes for a factor are shown with different letters (within factor).
